# Supplementary material for: A holistic high-throughput screening framework for biofuel feedstock assessment that characterises variations in soluble sugars and cell wall composition in Sorghum bicolor
Source: Biotechnol Biofuels. 2013 Dec 23;6:186. doi: 10.1186/1754-6834-6-186 (PMC3892131; doi:10.1186/1754-6834-6-186)
Supplement: Additional file 3 — Sweet sorghum lines used for correlation analysis. Fresh weight (FW), dry weight (DW), and height data for the 15 sweet sorghum lines used in the correlations analysis. DW, dry weight; FW, fresh weight. [file 1754-6834-6-186-S3.xlsx]

## Sheet: Sheet1
Sample Name	FW (g)	DW+4th internode (g)	height
C1.2	453.3	107.36	268
C2.2	386.7	43.108	275
C3.2	675	131.24	305
C4.2	808.1	159.939	344
C5.2	941.5	193.79	337
C6.2	553.6	107.039	294
C7.2	392.6	91.909	268
C8.2	553.8	108.083	292
C9.2	675.7	123.368	338
C10.2	747.2	151.322	336
C11.2	228.1	60.752	237
C12.2	467.7	112.735	291
C13.2	811.3	142.488	338
C14.2	477.9	99.241	330
C15.2	368	60.621	269
