# Supplementary material for: A holistic high-throughput screening framework for biofuel feedstock assessment that characterises variations in soluble sugars and cell wall composition in Sorghum bicolor
Source: Biotechnol Biofuels. 2013 Dec 23;6:186. doi: 10.1186/1754-6834-6-186 (PMC3892131; doi:10.1186/1754-6834-6-186)
Supplement: Additional file 4 — Calibration and validation samples used for the sugar PLS models. Sucrose, glucose, and fructose content of the calibration and validation sample sets used for calibrating and validating the sugar FTIR PLS models. FTIR, Fourier transform infrared; PLS, partial least squares. [file 1754-6834-6-186-S4.xlsx]

## Sheet: Sheet1
Calibration Set						Validation Set
Sample ID	Sucrose (mM)	Glucose (mM)	Fructose (mM)			Sample ID	Suc	Glu	Fru
1	0	0	0			1	257.048	180.141	164.832
2	100	0	0			2	332.048	30.1408	14.8324
3	200	0	0			3	57.0481	205.141	189.832
4	300	0	0			4	368.807	231.694	201.699
5	400	0	0			5	393.807	256.694	226.699
6	500	0	0			6	418.807	76.6939	46.699
7	0	50	0			7	156.307	281.694	251.699
8	100	50	0			8	156.307	306.694	276.699
9	200	50	0			9	443.807	76.6939	46.699
10	300	50	0			10	485.208	38.7771	22.0934
11	400	50	0			11	272.708	328.777	317.093
12	500	50	0			12	510.208	38.7771	22.0934
13	0	100	0			13	272.708	353.777	22.0934
14	100	100	0			14	272.708	38.7771	342.093
15	200	100	0			15	535.208	38.7771	22.0934
16	300	100	0			16	272.708	378.777	22.0934
17	400	100	0			17	272.708	38.7771	367.093
18	500	100	0			18	55.2236	35.8033	30.9428
19	0	200	0			19	105.248	63.3805	51.5623
20	100	200	0			20	159.325	40.7483	41.3732
21	200	200	0			21	110.447	73.5477	68.2319
22	300	200	0			22	210.497	120.933	93.4089
23	400	200	0			23	318.65	83.945	72.1432
24	500	200	0			24	100	100	100
25	0	300	0			25	50	50	50
26	100	300	0			26	25	25	25
27	200	300	0			27	12.5	12.5	12.5
28	300	300	0			28	6.25	6.25	6.25
29	400	300	0			29	3.125	3.125	3.125
30	500	300	0			30	1.5625	1.5625	1.5625
31	0	400	0			31	0.78125	0.78125	0.78125
32	100	400	0			32	0.390625	0.390625	0.390625
33	200	400	0			33	0	0	0
34	300	400	0
35	400	400	0
36	500	400	0
37	0	0	50
38	100	0	50
39	200	0	50
40	300	0	50
41	400	0	50
42	500	0	50
43	0	50	50
44	100	50	50
45	200	50	50
46	300	50	50
47	400	50	50
48	500	50	50
49	0	100	50
50	100	100	50
51	200	100	50
52	300	100	50
53	400	100	50
54	500	100	50
55	0	200	50
56	100	200	50
57	200	200	50
58	300	200	50
59	400	200	50
60	500	200	50
61	0	300	50
62	100	300	50
63	200	300	50
64	300	300	50
65	400	300	50
66	500	300	50
67	0	400	50
68	100	400	50
69	200	400	50
70	300	400	50
71	400	400	50
72	500	400	50
73	0	0	100
74	100	0	100
75	200	0	100
76	300	0	100
77	400	0	100
78	500	0	100
79	0	50	100
80	100	50	100
81	200	50	100
82	300	50	100
83	400	50	100
84	500	50	100
85	0	100	100
86	100	100	100
87	200	100	100
88	300	100	100
89	400	100	100
90	500	100	100
91	0	200	100
92	100	200	100
93	200	200	100
94	300	200	100
95	400	200	100
96	500	200	100
97	0	300	100
98	100	300	100
99	200	300	100
100	300	300	100
101	400	300	100
102	500	300	100
103	0	400	100
104	100	400	100
105	200	400	100
106	300	400	100
107	400	400	100
108	500	400	100
109	0	0	200
110	100	0	200
111	200	0	200
112	300	0	200
113	400	0	200
114	500	0	200
115	0	50	200
116	100	50	200
117	200	50	200
118	300	50	200
119	400	50	200
120	500	50	200
121	0	100	200
122	100	100	200
123	200	100	200
124	300	100	200
125	400	100	200
126	500	100	200
127	0	200	200
128	100	200	200
129	200	200	200
130	300	200	200
131	400	200	200
132	500	200	200
133	0	300	200
134	100	300	200
135	200	300	200
136	300	300	200
137	400	300	200
138	500	300	200
139	0	400	200
140	100	400	200
141	200	400	200
142	300	400	200
143	400	400	200
144	500	400	200
145	0	0	300
146	100	0	300
147	200	0	300
148	300	0	300
149	400	0	300
150	500	0	300
151	0	50	300
152	100	50	300
153	200	50	300
154	300	50	300
155	400	50	300
156	500	50	300
157	0	100	300
158	100	100	300
159	200	100	300
160	300	100	300
161	400	100	300
162	500	100	300
163	0	200	300
164	100	200	300
165	200	200	300
166	300	200	300
167	400	200	300
168	500	200	300
169	0	300	300
170	100	300	300
171	200	300	300
172	300	300	300
173	400	300	300
174	500	300	300
175	0	400	300
176	100	400	300
177	200	400	300
178	300	400	300
179	400	400	300
180	500	400	300
181	0	0	400
182	100	0	400
183	200	0	400
184	300	0	400
185	400	0	400
186	500	0	400
187	0	50	400
188	100	50	400
189	200	50	400
190	300	50	400
191	400	50	400
192	500	50	400
193	0	100	400
194	100	100	400
195	200	100	400
196	300	100	400
197	400	100	400
198	500	100	400
199	0	200	400
200	100	200	400
201	200	200	400
202	300	200	400
203	400	200	400
204	500	200	400
205	0	300	400
206	100	300	400
207	200	300	400
208	300	300	400
209	400	300	400
210	500	300	400
211	0	400	400
212	100	400	400
213	200	400	400
214	300	400	400
215	400	400	400
216	500	400	400
