# Supplementary material for: A holistic high-throughput screening framework for biofuel feedstock assessment that characterises variations in soluble sugars and cell wall composition in Sorghum bicolor
Source: Biotechnol Biofuels. 2013 Dec 23;6:186. doi: 10.1186/1754-6834-6-186 (PMC3892131; doi:10.1186/1754-6834-6-186)
Supplement: Additional file 7 — Calibration and validation samples used for the digestibility PLS model. Sorghum lines and sampled tissue used for calibrating and validating the digestibility PLS model. PLS, partial least squares. [file 1754-6834-6-186-S7.xlsx]

## Sheet: Sheet1
Calibration Set
Plant	Description	Location
92079	Whole node & internode 7/10	Gatton, QLD
AF286R	Whole node & internode 6/9	Gatton, QLD
92080	Whole node & internode 7/10	Gatton, QLD
IS19674	Whole node & internode 7/10	Gatton, QLD
IS30443	Whole node & internode 5/8	Gatton, QLD
92008	Whole node & internode 3/6	Gatton, QLD
AF336R	Whole node & internode 4/7	Gatton, QLD
AF336R	Whole node & internode 6/9	Gatton, QLD
R2004	Whole node & internode 4/7	Gatton, QLD
92008	Whole node & internode 5/8	Gatton, QLD
92079	Whole node & internode 7/10	Gatton, QLD
AF286R	Whole node & internode 5/8	Gatton, QLD
SC1201	Whole node & internode 6/9	Gatton, QLD
SC1201	Whole node & internode 3/6	Gatton, QLD
92080	Whole node & internode	Gatton, QLD
IS20963	Whole node & internode 3/6	Gatton, QLD
Rio	Whole node & internode 5/8	Gatton, QLD
92051	Whole node & internode 7/10	Gatton, QLD
92085	Whole node & internode 5/8	Gatton, QLD
Rio	Whole node & internode 5/8	Gatton, QLD
R2001	Whole node & internode 4/7	Gatton, QLD
92471	Whole node & internode 3/6	Gatton, QLD
92471	Whole node & internode 3/6	Gatton, QLD
92085	Whole node & internode 4/7	Gatton, QLD
IS19674	Whole node & internode 5/8	Gatton, QLD
92051	Whole node & internode 5/8	Gatton, QLD
SC1201	Whole node & internode 3/6	Gatton, QLD
92018	Whole node & internode 4/7	Gatton, QLD
IS03443	Whole node & internode 3/6	Gatton, QLD
92018	Whole node & internode 6/9	Gatton, QLD
IS03443	Whole node & internode 4/7	Gatton, QLD
R2004	Whole node & internode 6/9	Gatton, QLD
92051	mature stem	Newcastle, NSW
92079	mature stem	Newcastle, NSW
AF336R	mature stem	Newcastle, NSW
IS20963	mature stem	Newcastle, NSW
AF336R	mature stem	Newcastle, NSW
Rio	old stem	Newcastle, NSW
92471	mature stem	Newcastle, NSW
AF286R	mature stem	Newcastle, NSW
Bmr6 (sweet)	stem	Newcastle, NSW
IS19674	stem	Newcastle, NSW
WT	stem	Newcastle, NSW
IS20963	young/mid stem	Newcastle, NSW
R99	mature stem	Newcastle, NSW
IS19674	mature stem (lower)	Newcastle, NSW
Bmr6 (sweet)	stem	Newcastle, NSW
Bmr12 (sweet)	stem	Newcastle, NSW
92008	stem	Newcastle, NSW
IS19674	mature stem (upper)	Newcastle, NSW
IS19674	mature stem (lower)	Newcastle, NSW
WT	stem	Newcastle, NSW
WT	stem	Newcastle, NSW
R99	young/mid stem	Newcastle, NSW
92471	old stem	Newcastle, NSW
92008	mature stem	Newcastle, NSW
IS19674	mature stem (lower)	Newcastle, NSW
IS19674	mature stem (upper)	Newcastle, NSW
Validation Set
Plant	Description	Location
R99	Whole node & internode 6/9	Gatton, QLD
92085	Whole node & internode 4/7	Gatton, QLD
AF286R	Whole node & internode 5/8	Gatton, QLD
AF336R	Whole node & internode 4/7	Gatton, QLD
92080	Whole node & internode 5/8	Gatton, QLD
92008	Whole node & internode 4/7	Gatton, QLD
R2001	Whole node & internode 6/9	Gatton, QLD
R2001	Whole node & internode 3/6	Gatton, QLD
IS20963	Whole node & internode 3/5	Gatton, QLD
IS20963	Whole node & internode 2/5	Gatton, QLD
92079	Whole node & internode 7/10	Gatton, QLD
Rio	Whole node & internode 5/8	Gatton, QLD
R2004	Whole node & internode 4/7	Gatton, QLD
R99	Whole node & internode 5/8	Gatton, QLD
92018	Whole node & internode 5/8	Gatton, QLD
IS19674	Whole node & internode 5/8	Gatton, QLD
92471	Whole node & internode 3/6	Gatton, QLD
R99	Whole node & internode 5/8	Gatton, QLD
IS19674	mature stem (upper)	Newcastle, NSW
IS19674	mature stem (upper)	Newcastle, NSW
R99	young stem	Newcastle, NSW
AF286R	old stem	Newcastle, NSW
AF286R	mid stem	Newcastle, NSW
Bmr12 (sweet)	stem	Newcastle, NSW
92051	mature stem	Newcastle, NSW
IS19674	mature stem	Newcastle, NSW
